# Supplementary material for: A Longitudinal 1H NMR-Based Metabolic Profile Analysis of Urine from Hospitalized Premature Newborns Receiving Enteral and Parenteral Nutrition
Source: Metabolites. 2022 Mar 17;12(3):255. doi: 10.3390/metabo12030255 (PMC8952338; doi:10.3390/metabo12030255)
Supplement: Supplementary file 1 [file metabolites-12-00255-s001.zip]

Archive with 1 entries (1 files):
- metabolites-1610475-Supplementary.pdf
